# Supplementary material for: Chrononutritional Effects of Cherry Consumption on Hepatic Lipid Profile
Source: Nutrients. 2026 Jan 21;18(2):345. doi: 10.3390/nu18020345 (PMC12844997; doi:10.3390/nu18020345)
Supplement: Supplementary file 1 [file nutrients-18-00345-s001.zip]

Archive with 1 entries (1 files):
- nutrients-4016064-supplementary.pdf
